# Supplementary material for: Machine prescription for chronic migraine
Source: Brain Commun. 2022 Mar 10;4(3):fcac059. doi: 10.1093/braincomms/fcac059 (PMC9070525; doi:10.1093/braincomms/fcac059)
Supplement: fcac059_Supplementary_Data [file fcac059_supplementary_data.zip]

Archive with 5 entries (5 files):
- Original Submission - Decision Letter.pdf
- Original submission.pdf
- Original Submission-Author's Response(1).pdf
- Revision 1 - Decision Letter.pdf
- Supplementary_material.pdf
